# Supplementary material for: Functions of heteranthery and enantiostyly for wing pollination by pollen-collecting bees in Dilatris ixioides (Haemodoraceae)
Source: Ann Bot. 2025 Aug 23;137(3):641–53. doi: 10.1093/aob/mcaf189 (PMC12933676; doi:10.1093/aob/mcaf189)
Supplement: mcaf189_Supplementary_Data [file mcaf189_supplementary_data.zip]

Archive with 2 entries (2 files):
- Annals of Botany video 2.mp4
- Dilatris supplemental material.docx
